# Supplementary material for: Genome-Wide Identification and Characterization of R2R3-MYB Provide Insight into Anthocyanin Biosynthesis Regulation Mechanism of Ananas comosus var. bracteatus
Source: Int J Mol Sci. 2023 Feb 5;24(4):3133. doi: 10.3390/ijms24043133 (PMC9964748; doi:10.3390/ijms24043133)
Supplement: Supplementary file 1 [file ijms-24-03133-s001.zip]

Archive with 1 entries (1 files):
- Supplementary Files in one PDF.pdf
